# Supplementary material for: Identification of Novel Mutations in Patients Affected by Gaucher Disease
Source: Int J Mol Sci. 2025 Apr 21;26(8):3918. doi: 10.3390/ijms26083918 (PMC12028185; doi:10.3390/ijms26083918)
Supplement: Supplementary file 1 [file ijms-26-03918-s001.zip]

Archive with 1 entries (1 files):
- ijms-3496132-supplementary.pdf
